# Supplementary material for: The Role of Surgery in Primary Chest Wall Tumors: Over 20 Years’ Experience in Resection and Reconstruction
Source: Cancers (Basel). 2023 Apr 5;15(7):2153. doi: 10.3390/cancers15072153 (PMC10093177; doi:10.3390/cancers15072153)
Supplement: Supplementary file 1 [file cancers-15-02153-s001.zip]

Archive with 1 entries (1 files):
- cancers-2315732-supplementary.pdf
